# Supplementary material for: Long-range PCRs and next-generation sequencing to detect cytomegalovirus drug resistance-associated mutations
Source: Antimicrob Agents Chemother. 2025 Jun 25;69(8):e00141-25. doi: 10.1128/aac.00141-25 (PMC12326992; doi:10.1128/aac.00141-25)
Supplement: Table S5 — Variant caller file with double population. [file aac.00141-25-s0002.xlsx]

## Sheet: Feuil1
Supplementary Table 5: Variant call table showing the frequency and distribution of single nucleotide polymorphisms on different genes using long-read polymerase chain reactions
SAMPLE	CHROM	POS	REF	ALT	FILTER	DP	REF_DP	ALT_DP	AF	GENE	EFFECT	HGVS_C	HGVS_P	HGVS_P_1LETTER	CALLER
3123216628_MixA1	X17403.1	77038	A	G	PASS	3318	2	3297	0.99	UL54	synonymous_variant	c.3594T>C	p.Thr1198Thr	p.T1198T	clairs_TO
3123216628_MixA1	X17403.1	77186	C	G	PASS	3758	735	2989	0.8	UL54	missense_variant	c.3446G>C	p.Arg1149Thr	p.R1149T	clairs_TO
3123216628_MixA1	X17403.1	77197	C	T	PASS	2362	692	1586	0.67	UL54	synonymous_variant	c.3435G>A	p.Glu1145Glu	p.E1145E	clairs_TO
3123216628_MixA1	X17403.1	77268	C	T	PASS	3285	14	3262	0.99	UL54	missense_variant	c.3364G>A	p.Ala1122Thr	p.A1122T	clairs_TO
3123216628_MixA1	X17403.1	77332	A	G	PASS	3380	8	3160	0.93	UL54	synonymous_variant	c.3300T>C	p.Val1100Val	p.V1100V	clairs_TO
3123216628_MixA1	X17403.1	77385	A	G	PASS	3737	2	3721	1.0	UL54	synonymous_variant	c.3247T>C	p.Leu1083Leu	p.L1083L	clairs_TO
3123216628_MixA1	X17403.1	77412	G	A	PASS	3061	2199	809	0.26	UL54	synonymous_variant	c.3220C>T	p.Leu1074Leu	p.L1074L	clairs_TO
3123216628_MixA1	X17403.1	77430	G	A	PASS	3639	7	3606	0.99	UL54	synonymous_variant	c.3202C>T	p.Leu1068Leu	p.L1068L	clairs_TO
3123216628_MixA1	X17403.1	77446	G	A	PASS	2751	16	2667	0.97	UL54	synonymous_variant	c.3186C>T	p.Leu1062Leu	p.L1062L	clairs_TO
3123216628_MixA1	X17403.1	77494	C	T	PASS	3603	2541	1024	0.28	UL54	synonymous_variant	c.3138G>A	p.Leu1046Leu	p.L1046L	clairs_TO
3123216628_MixA1	X17403.1	77506	G	A	PASS	3104	2269	801	0.26	UL54	synonymous_variant	c.3126C>T	p.Ala1042Ala	p.A1042A	clairs_TO
3123216628_MixA1	X17403.1	76889	G	A	PASS	3608	2602	946	0.26	UL53	synonymous_variant	c.1095G>A	p.Pro365Pro	p.P365P	clairs_TO
3123216628_MixA1	X17403.1	77517	A	G	PASS	3368	41	3283	0.97	UL54	synonymous_variant	c.3115T>C	p.Leu1039Leu	p.L1039L	clairs_TO
3123216628_MixA1	X17403.1	77524	T	C	PASS	3408	5	3279	0.96	UL54	synonymous_variant	c.3108A>G	p.Leu1036Leu	p.L1036L	clairs_TO
3123216628_MixA1	X17403.1	77557	C	T	PASS	3269	6	3210	0.98	UL54	synonymous_variant	c.3075G>A	p.Lys1025Lys	p.K1025K	clairs_TO
3123216628_MixA1	X17403.1	77572	G	A	PASS	2842	848	1940	0.68	UL54	synonymous_variant	c.3060C>T	p.Leu1020Leu	p.L1020L	clairs_TO
3123216628_MixA1	X17403.1	77671	G	A	PASS	3097	2237	824	0.27	UL54	synonymous_variant	c.2961C>T	p.Ala987Ala	p.A987A	clairs_TO
3123216628_MixA1	X17403.1	77688	G	A	PASS	3378	2508	840	0.25	UL54	synonymous_variant	c.2944C>T	p.Leu982Leu	p.L982L	clairs_TO
3123216628_MixA1	X17403.1	77710	A	G	PASS	2705	1908	706	0.26	UL54	synonymous_variant	c.2922T>C	p.Gly974Gly	p.G974G	clairs_TO
3123216628_MixA1	X17403.1	77926	C	T	PASS	3623	2711	865	0.24	UL54	synonymous_variant	c.2706G>A	p.Val902Val	p.V902V	clairs_TO
3123216628_MixA1	X17403.1	77935	T	C	PASS	3404	2492	892	0.26	UL54	synonymous_variant	c.2697A>G	p.Glu899Glu	p.E899E	clairs_TO
3123216628_MixA1	X17403.1	77940	T	C	PASS	3577	427	3133	0.88	UL54	missense_variant	c.2692A>G	p.Asn898Asp	p.N898D	clairs_TO
3123216628_MixA1	X17403.1	77979	C	T	PASS	3370	16	3286	0.98	UL54	missense_variant	c.2653G>A	p.Ala885Thr	p.A885T	clairs_TO
3123216628_MixA1	X17403.1	78139	C	A	PASS	3221	919	2232	0.69	UL54	synonymous_variant	c.2493G>T	p.Leu831Leu	p.L831L	clairs_TO
3123216628_MixA1	X17403.1	78154	A	G	PASS	3301	4	3270	0.99	UL54	synonymous_variant	c.2478T>C	p.Gly826Gly	p.G826G	clairs_TO
3123216628_MixA1	X17403.1	78190	G	A	PASS	3425	30	2724	0.8	UL54	synonymous_variant	c.2442C>T	p.Cys814Cys	p.C814C	clairs_TO
3123216628_MixA1	X17403.1	78205	C	T	PASS	2925	14	2903	0.99	UL54	synonymous_variant	c.2427G>A	p.Ala809Ala	p.A809A	clairs_TO
3123216628_MixA1	X17403.1	78241	A	G	PASS	1984	19	1806	0.91	UL54	synonymous_variant	c.2391T>C	p.Pro797Pro	p.P797P	clairs_TO
3123216628_MixA1	X17403.1	78280	C	G	PASS	2957	22	2841	0.96	UL54	synonymous_variant	c.2352G>C	p.Arg784Arg	p.R784R	clairs_TO
3123216628_MixA1	X17403.1	78313	G	A	PASS	2280	12	2215	0.97	UL54	synonymous_variant	c.2319C>T	p.Leu773Leu	p.L773L	clairs_TO
3123216628_MixA1	X17403.1	78352	G	A	PASS	3325	81	3216	0.97	UL54	synonymous_variant	c.2280C>T	p.Thr760Thr	p.T760T	clairs_TO
3123216628_MixA1	X17403.1	78369	G	A	PASS	2612	1661	935	0.36	UL54	synonymous_variant	c.2263C>T	p.Leu755Leu	p.L755L	clairs_TO
3123216628_MixA1	X17403.1	78385	G	A	PASS	3033	5	3009	0.99	UL54	synonymous_variant	c.2247C>T	p.Asp749Asp	p.D749D	clairs_TO
3123216628_MixA1	X17403.1	78400	A	G	PASS	1922	8	1669	0.87	UL54	synonymous_variant	c.2232T>C	p.Pro744Pro	p.P744P	clairs_TO
3123216628_MixA1	X17403.1	78439	G	A	PASS	2963	14	2613	0.88	UL54	synonymous_variant	c.2193C>T	p.Leu731Leu	p.L731L	clairs_TO
3123216628_MixA1	X17403.1	78448	G	A	PASS	3030	34	2961	0.98	UL54	synonymous_variant	c.2184C>T	p.Ala728Ala	p.A728A	clairs_TO
3123216628_MixA1	X17403.1	78466	G	A	PASS	3702	11	3654	0.99	UL54	synonymous_variant	c.2166C>T	p.Tyr722Tyr	p.Y722Y	clairs_TO
3123216628_MixA1	X17403.1	78484	G	A	PASS	3198	2309	863	0.27	UL54	synonymous_variant	c.2148C>T	p.Phe716Phe	p.F716F	clairs_TO
3123216628_MixA1	X17403.1	78508	G	A	PASS	2984	12	2957	0.99	UL54	synonymous_variant	c.2124C>T	p.Tyr708Tyr	p.Y708Y	clairs_TO
3123216628_MixA1	X17403.1	78538	G	A	PASS	3053	34	2754	0.9	UL54	synonymous_variant	c.2094C>T	p.Gly698Gly	p.G698G	clairs_TO
3123216628_MixA1	X17403.1	78578	T	C	PASS	3114	8	3097	0.99	UL54	missense_variant	c.2054A>G	p.Asn685Ser	p.N685S	clairs_TO
3123216628_MixA1	X17403.1	78584	T	C	PASS	3203	2331	856	0.27	UL54	missense_variant	c.2048A>G	p.Asn683Ser	p.N683S	clairs_TO
3123216628_MixA1	X17403.1	78658	G	A	PASS	2706	3	2695	1.0	UL54	synonymous_variant	c.1974C>T	p.Ser658Ser	p.S658S	clairs_TO
3123216628_MixA1	X17403.1	78668	G	A	PASS	3138	22	3033	0.97	UL54	missense_variant	c.1964C>T	p.Ser655Leu	p.S655L	clairs_TO
3123216628_MixA1	X17403.1	78685	G	C	PASS	3201	8	3104	0.97	UL54	synonymous_variant	c.1947C>G	p.Ser649Ser	p.S649S	clairs_TO
3123216628_MixA2	X17403.1	79081	A	G	PASS	1944	10	1924	0.99	UL54	synonymous_variant	c.1551T>C	p.Ser517Ser	p.S517S	clairs_TO
3123216628_MixA2	X17403.1	79168	A	G	PASS	1815	5	1687	0.93	UL54	synonymous_variant	c.1464T>C	p.Pro488Pro	p.P488P	clairs_TO
3123216628_MixA2	X17403.1	79255	A	G	PASS	2219	36	2072	0.93	UL54	synonymous_variant	c.1377T>C	p.Ala459Ala	p.A459A	clairs_TO
3123216628_MixA2	X17403.1	79372	A	G	PASS	2251	4	2147	0.95	UL54	synonymous_variant	c.1260T>C	p.Arg420Arg	p.R420R	clairs_TO
3123216628_MixA2	X17403.1	79537	A	G	PASS	2634	23	2527	0.96	UL54	synonymous_variant	c.1095T>C	p.Phe365Phe	p.F365F	clairs_TO
3123216628_MixA2	X17403.1	79591	A	G	PASS	2391	2	2354	0.98	UL54	synonymous_variant	c.1041T>C	p.Gly347Gly	p.G347G	clairs_TO
3123216628_MixA2	X17403.1	79777	A	G	PASS	2225	10	2173	0.98	UL54	synonymous_variant	c.855T>C	p.Ala285Ala	p.A285A	clairs_TO
3123216628_MixA2	X17403.1	79804	T	G	PASS	2501	1	2498	1.0	UL54	synonymous_variant	c.828A>C	p.Val276Val	p.V276V	clairs_TO
3123216628_MixA2	X17403.1	80038	A	G	PASS	2273	6	2246	0.99	UL54	synonymous_variant	c.594T>C	p.Tyr198Tyr	p.Y198Y	clairs_TO
3123216628_MixA2	X17403.1	80044	G	C	PASS	2606	25	2475	0.95	UL54	synonymous_variant	c.588C>G	p.Ser196Ser	p.S196S	clairs_TO
3123216628_MixA2	X17403.1	80050	C	T	PASS	2107	4	1862	0.88	UL54	synonymous_variant	c.582G>A	p.Lys194Lys	p.K194K	clairs_TO
3123216628_MixA2	X17403.1	80710	A	G	PASS	2187	544	1630	0.75	UL54	upstream_gene_variant	c.-79T>C	.	.	clairs_TO
3123216628_MixA2	X17403.1	80739	A	C	PASS	1615	4	1159	0.72	UL54	upstream_gene_variant	c.-108T>G	.	.	clairs_TO
3123216628_MixA4	X17403.1	83127	A	G	PASS	1538	1	1532	1.0	UL55	synonymous_variant	c.366T>C	p.Asp122Asp	p.D122D	clairs_TO
3123216628_MixA4	X17403.1	83132	A	G	PASS	1342	5	1335	0.99	UL55	synonymous_variant	c.361T>C	p.Leu121Leu	p.L121L	clairs_TO
3123216628_MixA4	X17403.1	83145	A	G	PASS	1246	2	1208	0.97	UL55	synonymous_variant	c.348T>C	p.Pro116Pro	p.P116P	clairs_TO
3123216628_MixA4	X17403.1	83156	A	G	PASS	1277	912	343	0.27	UL55	missense_variant	c.337T>C	p.Ser113Pro	p.S113P	clairs_TO
3123216628_MixA4	X17403.1	83165	T	C	PASS	1455	1	1447	0.99	UL55	missense_variant	c.328A>G	p.Ile110Val	p.I110V	clairs_TO
3123216628_MixA4	X17403.1	83235	A	G	PASS	1160	6	1076	0.93	UL55	synonymous_variant	c.258T>C	p.Thr86Thr	p.T86T	clairs_TO
3123216628_MixA4	X17403.1	83238	G	A	PASS	1164	266	871	0.75	UL55	synonymous_variant	c.255C>T	p.Asn85Asn	p.N85N	clairs_TO
3123216628_MixA4	X17403.1	83244	T	C	PASS	1225	13	1076	0.88	UL55	synonymous_variant	c.249A>G	p.Gly83Gly	p.G83G	clairs_TO
3123216628_MixA4	X17403.1	83259	G	A	PASS	1456	1032	420	0.29	UL55	synonymous_variant	c.234C>T	p.Tyr78Tyr	p.Y78Y	clairs_TO
3123216628_MixA4	X17403.1	83283	A	G	PASS	1518	442	1072	0.71	UL55	synonymous_variant	c.210T>C	p.Thr70Thr	p.T70T	clairs_TO
3123216628_MixA4	X17403.1	83292	G	A	PASS	1487	447	1033	0.69	UL55	synonymous_variant	c.201C>T	p.Ala67Ala	p.A67A	clairs_TO
3123216628_MixA4	X17403.1	83297	T	C	PASS	1424	442	967	0.68	UL55	missense_variant	c.196A>G	p.Arg66Gly	p.R66G	clairs_TO
3123216628_MixA4	X17403.1	83301	A	G	PASS	1385	485	889	0.64	UL55	synonymous_variant	c.192T>C	p.Ser64Ser	p.S64S	clairs_TO
3123216628_MixA4	X17403.1	83307	G	C	PASS	1579	584	984	0.62	UL55	synonymous_variant	c.186C>G	p.Ala62Ala	p.A62A	clairs_TO
3123216628_MixA4	X17403.1	83309	C	T	PASS	1602	592	984	0.61	UL55	missense_variant	c.184G>A	p.Ala62Thr	p.A62T	clairs_TO
3123216628_MixA4	X17403.1	83312	C	G	PASS	1637	550	1037	0.63	UL55	missense_variant	c.181G>C	p.Glu61Gln	p.E61Q	clairs_TO
3123216628_MixA4	X17403.1	83313	A	G	PASS	1588	476	1077	0.68	UL55	synonymous_variant	c.180T>C	p.Ser60Ser	p.S60S	clairs_TO
3123216628_MixA4	X17403.1	83326	T	C	PASS	1547	471	1030	0.67	UL55	missense_variant	c.167A>G	p.His56Arg	p.H56R	clairs_TO
3123216628_MixA4	X17403.1	83388	A	G	PASS	1479	940	515	0.35	UL55	synonymous_variant	c.105T>C	p.Thr35Thr	p.T35T	clairs_TO
3123216628_MixA4	X17403.1	83393	A	C	PASS	1521	498	970	0.64	UL55	missense_variant	c.100T>G	p.Ser34Ala	p.S34A	clairs_TO
3123216628_MixA4	X17403.1	83401	G	C	PASS	1761	480	1260	0.72	UL55	missense_variant	c.92C>G	p.Ala31Gly	p.A31G	clairs_TO
3123216628_MixA4	X17403.1	83404	T	C	PASS	1700	502	1156	0.68	UL55	missense_variant	c.89A>G	p.His30Arg	p.H30R	clairs_TO
3123216628_MixA4	X17403.1	83413	C	G	PASS	1882	1	1627	0.86	UL55	missense_variant	c.80G>C	p.Ser27Thr	p.S27T	clairs_TO
3123216628_MixA4	X17403.1	83418	A	T	PASS	1880	643	1225	0.65	UL55	synonymous_variant	c.75T>A	p.Ser25Ser	p.S25S	clairs_TO
3123216628_MixA4	X17403.1	83445	G	A	PASS	1843	627	1194	0.65	UL55	synonymous_variant	c.48C>T	p.Ile16Ile	p.I16I	clairs_TO
3123216628_MixA4	X17403.1	83453	G	A	PASS	1459	7	1363	0.93	UL55	synonymous_variant	c.40C>T	p.Leu14Leu	p.L14L	clairs_TO
3123216628_MixA4	X17403.1	83548	C	T	PASS	1961	22	1861	0.95	UL56	synonymous_variant	c.2460G>A	p.Ala820Ala	p.A820A	clairs_TO
3123216628_MixA4	X17403.1	83551	G	A	PASS	1757	1267	480	0.27	UL56	synonymous_variant	c.2457C>T	p.Arg819Arg	p.R819R	clairs_TO
3123216628_MixA4	X17403.1	83569	A	G	PASS	1925	7	1889	0.98	UL56	synonymous_variant	c.2439T>C	p.Gly813Gly	p.G813G	clairs_TO
3123216628_MixA4	X17403.1	83575	A	G	PASS	2055	2	2026	0.99	UL56	synonymous_variant	c.2433T>C	p.Thr811Thr	p.T811T	clairs_TO
3123216628_MixA4	X17403.1	83590	A	G	PASS	1113	6	840	0.75	UL56	synonymous_variant	c.2418T>C	p.Tyr806Tyr	p.Y806Y	clairs_TO
3123216628_MixA4	X17403.1	83609	G	A	PASS	1581	1029	519	0.33	UL56	missense_variant	c.2399C>T	p.Pro800Leu	p.P800L	clairs_TO
3123216628_MixA4	X17403.1	83630	A	G	PASS	1454	477	946	0.65	UL56	missense_variant	c.2378T>C	p.Val793Ala	p.V793A	clairs_TO
3123216628_MixA4	X17403.1	83806	G	C	PASS	1900	1364	512	0.27	UL56	synonymous_variant	c.2202C>G	p.Leu734Leu	p.L734L	clairs_TO
3123216628_MixA4	X17403.1	83980	A	G	PASS	1680	9	1662	0.99	UL56	synonymous_variant	c.2028T>C	p.Tyr676Tyr	p.Y676Y	clairs_TO
3123216628_MixA4	X17403.1	84112	A	G	PASS	1925	4	1903	0.99	UL56	synonymous_variant	c.1896T>C	p.Arg632Arg	p.R632R	clairs_TO
3123216628_MixA4	X17403.1	84121	G	A	PASS	1895	531	1361	0.72	UL56	synonymous_variant	c.1887C>T	p.Cys629Cys	p.C629C	clairs_TO
3123216628_MixA4	X17403.1	84127	G	T	PASS	2091	5	1975	0.94	UL56	synonymous_variant	c.1881C>A	p.Thr627Thr	p.T627T	clairs_TO
3123216628_MixA4	X17403.1	84190	A	G	PASS	1570	442	1084	0.69	UL56	synonymous_variant	c.1818T>C	p.Pro606Pro	p.P606P	clairs_TO
3123216628_MixA4	X17403.1	84241	G	C	PASS	1626	1	1611	0.99	UL56	synonymous_variant	c.1767C>G	p.Thr589Thr	p.T589T	clairs_TO
3123216628_MixA4	X17403.1	84252	C	T	PASS	1812	462	1053	0.58	UL56	missense_variant	c.1756G>A	p.Asp586Asn	p.D586N	clairs_TO
3123216628_MixA4	X17403.1	84253	A	C	PASS	1835	3	1494	0.81	UL56	synonymous_variant	c.1755T>G	p.Gly585Gly	p.G585G	clairs_TO
3123216628_MixA4	X17403.1	84298	C	T	PASS	1935	2	1827	0.94	UL56	synonymous_variant	c.1710G>A	p.Leu570Leu	p.L570L	clairs_TO
3123216628_MixA4	X17403.1	84352	A	G	PASS	1760	4	1732	0.98	UL56	synonymous_variant	c.1656T>C	p.Asn552Asn	p.N552N	clairs_TO
3123216628_MixA4	X17403.1	84367	C	T	PASS	1709	1	1697	0.99	UL56	synonymous_variant	c.1641G>A	p.Lys547Lys	p.K547K	clairs_TO
3123216628_MixA4	X17403.1	84409	C	T	PASS	1661	1176	455	0.27	UL56	synonymous_variant	c.1599G>A	p.Lys533Lys	p.K533K	clairs_TO
3123216628_MixA4	X17403.1	84445	G	A	PASS	1821	553	1192	0.65	UL56	synonymous_variant	c.1563C>T	p.Ala521Ala	p.A521A	clairs_TO
3123216628_MixA4	X17403.1	84472	A	G	PASS	1929	4	1874	0.97	UL56	synonymous_variant	c.1536T>C	p.Thr512Thr	p.T512T	clairs_TO
3123216628_MixA4	X17403.1	84493	G	A	PASS	2009	57	1845	0.92	UL56	synonymous_variant	c.1515C>T	p.Arg505Arg	p.R505R	clairs_TO
3123216628_MixA4	X17403.1	84517	C	T	PASS	1088	323	762	0.7	UL56	synonymous_variant	c.1491G>A	p.Glu497Glu	p.E497E	clairs_TO
3123216628_MixA4	X17403.1	84581	A	G	PASS	2043	2	1804	0.88	UL56	missense_variant	c.1427T>C	p.Val476Ala	p.V476A	clairs_TO
3123216628_MixA4	X17403.1	84595	C	A	PASS	1660	74	1573	0.95	UL56	synonymous_variant	c.1413G>T	p.Val471Val	p.V471V	clairs_TO
3123216628_MixA4	X17403.1	84596	A	G	PASS	1594	15	1541	0.97	UL56	missense_variant	c.1412T>C	p.Val471Ala	p.V471A	clairs_TO
3123216628_MixA4	X17403.1	84616	A	G	PASS	1468	1	1374	0.94	UL56	synonymous_variant	c.1392T>C	p.Ala464Ala	p.A464A	clairs_TO
3123216628_MixA4	X17403.1	84734	G	A	PASS	1597	5	1570	0.98	UL56	missense_variant	c.1274C>T	p.Ala425Val	p.A425V	clairs_TO
3123216628_MixA4	X17403.1	84769	T	G	PASS	1742	0	1720	0.99	UL56	synonymous_variant	c.1239A>C	p.Pro413Pro	p.P413P	clairs_TO
3123216628_MixA4	X17403.1	85512	A	G	PASS	1108	5	1065	0.96	UL56	synonymous_variant	c.496T>C	p.Leu166Leu	p.L166L	clairs_TO
3123216628_MixA4	X17403.1	85789	G	A	PASS	2062	3	2054	1.0	UL56	synonymous_variant	c.219C>T	p.Tyr73Tyr	p.Y73Y	clairs_TO
3123216628_MixA4	X17403.1	85803	A	G	PASS	1241	4	1215	0.98	UL56	synonymous_variant	c.205T>C	p.Leu69Leu	p.L69L	clairs_TO
3123216628_MixA5	X17403.1	132358	C	T	PASS	770	470	293	0.38	UL88	synonymous_variant	c.1182C>T	p.Ala394Ala	p.A394A	clairs_TO
3123216628_MixA5	X17403.1	132373	C	T	PASS	663	326	316	0.48	UL88	synonymous_variant	c.1197C>T	p.Pro399Pro	p.P399P	clairs_TO
3123216628_MixA5	X17403.1	132436	C	T	PASS	854	467	375	0.44	UL88	synonymous_variant	c.1260C>T	p.Arg420Arg	p.R420R	clairs_TO
3123216628_MixA5	X17403.1	132493	A	C	PASS	908	440	467	0.51	UL89	missense_variant	c.1995T>G	p.Asp665Glu	p.D665E	clairs_TO
3123216628_MixA5	X17403.1	132526	G	T	PASS	873	487	372	0.43	UL89	synonymous_variant	c.1962C>A	p.Ile654Ile	p.I654I	clairs_TO
3123216628_MixA5	X17403.1	132571	A	G	PASS	727	1	717	0.99	UL89	synonymous_variant	c.1917T>C	p.Arg639Arg	p.R639R	clairs_TO
3123216628_MixA5	X17403.1	132574	C	T	PASS	711	7	690	0.97	UL89	synonymous_variant	c.1914G>A	p.Ala638Ala	p.A638A	clairs_TO
3123216628_MixA5	X17403.1	132685	G	A	PASS	809	374	430	0.53	UL89	synonymous_variant	c.1803C>T	p.Ala601Ala	p.A601A	clairs_TO
3123216628_MixA5	X17403.1	132727	C	T	PASS	988	572	396	0.4	UL89	synonymous_variant	c.1761G>A	p.Val587Val	p.V587V	clairs_TO
3123216628_MixA5	X17403.1	132736	C	T	PASS	865	395	466	0.54	UL89	synonymous_variant	c.1752G>A	p.Ala584Ala	p.A584A	clairs_TO
3123216628_MixA5	X17403.1	132823	G	A	PASS	687	369	308	0.45	UL89	synonymous_variant	c.1665C>T	p.Ser555Ser	p.S555S	clairs_TO
3123216628_MixA5	X17403.1	132898	G	A	PASS	949	7	934	0.98	UL89	synonymous_variant	c.1590C>T	p.Arg530Arg	p.R530R	clairs_TO
3123216628_MixA5	X17403.1	132946	G	A	PASS	833	430	365	0.44	UL89	synonymous_variant	c.1542C>T	p.His514His	p.H514H	clairs_TO
3123216628_MixA5	X17403.1	132958	C	T	PASS	967	431	531	0.55	UL89	synonymous_variant	c.1530G>A	p.Glu510Glu	p.E510E	clairs_TO
3123216628_MixA5	X17403.1	132979	A	G	PASS	737	342	363	0.49	UL89	synonymous_variant	c.1509T>C	p.Ser503Ser	p.S503S	clairs_TO
3123216628_MixA5	X17403.1	133120	C	T	PASS	1154	537	584	0.51	UL89	synonymous_variant	c.1368G>A	p.Lys456Lys	p.K456K	clairs_TO
3123216628_MixA5	X17403.1	133171	A	G	PASS	1162	602	558	0.48	UL89	synonymous_variant	c.1317T>C	p.Asp439Asp	p.D439D	clairs_TO
3123216628_MixA5	X17403.1	133192	G	A	PASS	1212	645	565	0.47	UL89	synonymous_variant	c.1296C>T	p.Asp432Asp	p.D432D	clairs_TO
3123216628_MixA5	X17403.1	133201	G	A	PASS	1061	500	545	0.51	UL89	synonymous_variant	c.1287C>T	p.Leu429Leu	p.L429L	clairs_TO
3123216628_MixA5	X17403.1	133240	G	T	PASS	1162	526	618	0.53	UL89	synonymous_variant	c.1248C>A	p.Ile416Ile	p.I416I	clairs_TO
3123216628_MixA5	X17403.1	133291	T	C	PASS	1002	1	985	0.98	UL89	synonymous_variant	c.1197A>G	p.Gln399Gln	p.Q399Q	clairs_TO
3123216628_MixA5	X17403.1	133405	G	A	PASS	922	547	370	0.4	UL89	synonymous_variant	c.1083C>T	p.Asn361Asn	p.N361N	clairs_TO
3123216628_MixA5	X17403.1	133432	A	G	PASS	1099	31	1055	0.96	UL89	synonymous_variant	c.1056T>C	p.Leu352Leu	p.L352L	clairs_TO
3123216628_MixA5	X17403.1	133441	C	T	PASS	1130	516	543	0.48	UL89	synonymous_variant	c.1047G>A	p.Leu349Leu	p.L349L	clairs_TO
3123216628_MixA5	X17403.1	133455	A	C	PASS	1076	1	1064	0.99	UL89	missense_variant	c.1033T>G	p.Ser345Ala	p.S345A	clairs_TO
3123216628_MixA5	X17403.1	133459	A	G	PASS	1083	496	574	0.53	UL89	synonymous_variant	c.1029T>C	p.Ser343Ser	p.S343S	clairs_TO
3123216628_MixA5	X17403.1	133465	A	G	PASS	1024	466	537	0.52	UL89	synonymous_variant	c.1023T>C	p.Thr341Thr	p.T341T	clairs_TO
3123216628_MixA5	X17403.1	133649	A	G	PASS	1043	0	1034	0.99	UL90	missense_variant	c.188T>C	p.Val63Ala	p.V63A	clairs_TO
3123216628_MixA5	X17403.1	133668	G	A	PASS	681	326	332	0.49	UL90	stop_gained	c.169C>T	p.Arg57*	p.R57*	clairs_TO
3123216628_MixA5	X17403.1	133741	A	G	PASS	909	481	407	0.45	UL90	synonymous_variant	c.96T>C	p.Gly32Gly	p.G32G	clairs_TO
3123216628_MixA5	X17403.1	133867	A	G	PASS	947	0	694	0.73	UL91	synonymous_variant	c.33A>G	p.Leu11Leu	p.L11L	clairs_TO
3123216628_MixA5	X17403.1	134017	T	C	PASS	1153	2	1130	0.98	UL91	synonymous_variant	c.183T>C	p.Val61Val	p.V61V	clairs_TO
3123216628_MixA5	X17403.1	134041	T	C	PASS	817	0	797	0.98	UL91	synonymous_variant	c.207T>C	p.Ser69Ser	p.S69S	clairs_TO
3123216628_MixA5	X17403.1	134061	C	T	PASS	998	494	474	0.47	UL91	missense_variant	c.227C>T	p.Ala76Val	p.A76V	clairs_TO
3123216628_MixA5	X17403.1	134127	G	A	PASS	1007	6	999	0.99	UL91	missense_variant	c.293G>A	p.Gly98Asp	p.G98D	clairs_TO
3123216628_MixA5	X17403.1	134150	C	T	PASS	935	458	473	0.51	UL91	missense_variant	c.316C>T	p.Pro106Ser	p.P106S	clairs_TO
3123216628_MixA6	X17403.1	136808	T	C	PASS	3192	1919	1236	0.39	UL94	synonymous_variant	c.456T>C	p.Arg152Arg	p.R152R	clairs_TO
3123216628_MixA6	X17403.1	136931	T	C	PASS	3942	2629	1295	0.33	UL94	synonymous_variant	c.579T>C	p.Cys193Cys	p.C193C	clairs_TO
3123216628_MixA6	X17403.1	136985	C	G	PASS	3484	2203	1248	0.36	UL94	synonymous_variant	c.633C>G	p.Arg211Arg	p.R211R	clairs_TO
3123216628_MixA6	X17403.1	137051	C	T	PASS	3421	2167	1228	0.36	UL94	synonymous_variant	c.699C>T	p.His233His	p.H233H	clairs_TO
3123216628_MixA6	X17403.1	137153	G	T	PASS	4541	2721	1769	0.39	UL94	missense_variant	c.801G>T	p.Glu267Asp	p.E267D	clairs_TO
3123216628_MixA6	X17403.1	137192	G	A	PASS	2901	1586	1240	0.43	UL94	synonymous_variant	c.840G>A	p.Lys280Lys	p.K280K	clairs_TO
3123216628_MixA6	X17403.1	137267	T	C	PASS	3629	2226	1310	0.36	UL94	synonymous_variant	c.915T>C	p.Val305Val	p.V305V	clairs_TO
3123216628_MixA6	X17403.1	137289	C	T	PASS	3884	2301	1559	0.4	UL94	synonymous_variant	c.937C>T	p.Leu313Leu	p.L313L	clairs_TO
3123216628_MixA6	X17403.1	137479	G	A	PASS	4551	2640	1832	0.4	UL90	upstream_gene_variant	c.-3643C>T	.	.	clairs_TO
3123216628_MixA6	X17403.1	138107	T	C	PASS	4104	2185	1886	0.46	UL89	missense_variant	c.283A>G	p.Lys95Glu	p.K95E	clairs_TO
3123216628_MixA6	X17403.1	138117	G	A	PASS	3602	2161	1406	0.39	UL89	synonymous_variant	c.273C>T	p.Ser91Ser	p.S91S	clairs_TO
3123216628_MixA6	X17403.1	138281	T	C	PASS	4418	3	4295	0.97	UL89	missense_variant	c.109A>G	p.Thr37Ala	p.T37A	clairs_TO
3123216628_MixA6	X17403.1	138375	G	A	PASS	3342	1850	1453	0.43	UL89	synonymous_variant	c.15C>T	p.Asp5Asp	p.D5D	clairs_TO
3123216628_MixA6	X17403.1	138457	G	T	PASS	4277	2232	1890	0.44	UL95	missense_variant	c.70G>T	p.Ala24Ser	p.A24S	clairs_TO
3123216628_MixA6	X17403.1	138498	T	C	PASS	4587	2601	1970	0.43	UL95	synonymous_variant	c.111T>C	p.Val37Val	p.V37V	clairs_TO
3123216628_MixA6	X17403.1	138511	C	T	PASS	3788	22	3729	0.98	UL95	missense_variant	c.124C>T	p.Arg42Cys	p.R42C	clairs_TO
3123216628_MixA6	X17403.1	138520	G	A	PASS	2256	1144	1090	0.48	UL95	missense_variant	c.133G>A	p.Gly45Ser	p.G45S	clairs_TO
3123216628_MixA6	X17403.1	138589	T	C	PASS	2695	1088	1565	0.58	UL95	missense_variant	c.202T>C	p.Ser68Pro	p.S68P	clairs_TO
3123216628_MixA6	X17403.1	138627	C	T	PASS	3877	2299	1377	0.36	UL95	synonymous_variant	c.240C>T	p.Ser80Ser	p.S80S	clairs_TO
3123216628_MixA3	X17403.1	140084	C	T	PASS	1872	513	1339	0.72	UL96	synonymous_variant	c.69C>T	p.Leu23Leu	p.L23L	clairs_TO
3123216628_MixA3	X17403.1	140291	T	C	PASS	1737	1	1688	0.97	UL96	synonymous_variant	c.276T>C	p.Asp92Asp	p.D92D	clairs_TO
3123216628_MixA3	X17403.1	140378	T	C	PASS	1515	6	1415	0.93	UL89	upstream_gene_variant	c.-1989A>G	.	.	clairs_TO
3123216628_MixA3	X17403.1	140420	A	C	PASS	2286	1666	596	0.26	UL89	upstream_gene_variant	c.-2031T>G	.	.	clairs_TO
3123216628_MixA3	X17403.1	140457	T	C	PASS	1627	43	1510	0.93	UL89	upstream_gene_variant	c.-2068A>G	.	.	clairs_TO
3123216628_MixA3	X17403.1	140538	C	G	PASS	2217	555	1621	0.73	UL97	missense_variant	c.55C>G	p.Gln19Glu	p.Q19E	clairs_TO
3123216628_MixA3	X17403.1	140633	G	A	PASS	2260	1760	481	0.21	UL97	synonymous_variant	c.150G>A	p.Val50Val	p.V50V	clairs_TO
3123216628_MixA3	X17403.1	140663	C	T	PASS	2264	9	2247	0.99	UL97	synonymous_variant	c.180C>T	p.Val60Val	p.V60V	clairs_TO
3123216628_MixA3	X17403.1	140678	T	C	PASS	2652	1	2643	1.0	UL97	synonymous_variant	c.195T>C	p.Val65Val	p.V65V	clairs_TO
3123216628_MixA3	X17403.1	140685	A	G	PASS	2573	5	2554	0.99	UL97	missense_variant	c.202A>G	p.Asn68Asp	p.N68D	clairs_TO
3123216628_MixA3	X17403.1	140767	C	G	PASS	2049	1526	510	0.25	UL97	missense_variant	c.284C>G	p.Thr95Ser	p.T95S	clairs_TO
3123216628_MixA3	X17403.1	140806	G	A	PASS	2245	440	1789	0.8	UL97	missense_variant	c.323G>A	p.Ser108Asn	p.S108N	clairs_TO
3123216628_MixA3	X17403.1	140817	C	T	PASS	2147	1670	419	0.2	UL97	missense_variant	c.334C>T	p.Arg112Cys	p.R112C	clairs_TO
3123216628_MixA3	X17403.1	140860	T	A	PASS	1678	1143	499	0.3	UL97	missense_variant	c.377T>A	p.Leu126Gln	p.L126Q	clairs_TO
3123216628_MixA3	X17403.1	140873	A	G	PASS	2355	1	2310	0.98	UL97	synonymous_variant	c.390A>G	p.Val130Val	p.V130V	clairs_TO
3123216628_MixA3	X17403.1	140945	T	C	PASS	1968	2	1906	0.97	UL97	synonymous_variant	c.462T>C	p.Thr154Thr	p.T154T	clairs_TO
3123216628_MixA3	X17403.1	141131	T	C	PASS	1977	0	1927	0.97	UL97	synonymous_variant	c.648T>C	p.Gly216Gly	p.G216G	clairs_TO
3123216628_MixA3	X17403.1	141213	A	G	PASS	2053	1	1995	0.97	UL97	missense_variant	c.730A>G	p.Ile244Val	p.I244V	clairs_TO
3123216628_MixA3	X17403.1	141281	A	G	PASS	2221	446	1646	0.74	UL97	synonymous_variant	c.798A>G	p.Ser266Ser	p.S266S	clairs_TO
3123216628_MixA3	X17403.1	141290	C	T	PASS	2011	523	1431	0.71	UL97	synonymous_variant	c.807C>T	p.Asp269Asp	p.D269D	clairs_TO
3123216628_MixA3	X17403.1	141395	G	A	PASS	1650	309	1178	0.71	UL97	synonymous_variant	c.912G>A	p.Glu304Glu	p.E304E	clairs_TO
3123216628_MixA3	X17403.1	141455	T	C	PASS	2008	19	1976	0.98	UL97	synonymous_variant	c.972T>C	p.Ile324Ile	p.I324I	clairs_TO
3123216628_MixA3	X17403.1	141578	C	T	PASS	2064	592	1446	0.7	UL97	synonymous_variant	c.1095C>T	p.Leu365Leu	p.L365L	clairs_TO
3123216628_MixA3	X17403.1	141851	C	T	PASS	2271	1632	584	0.26	UL97	synonymous_variant	c.1368C>T	p.Asp456Asp	p.D456D	clairs_TO
3123216628_MixA3	X17403.1	141992	T	C	PASS	1739	11	1701	0.98	UL97	synonymous_variant	c.1509T>C	p.Gly503Gly	p.G503G	clairs_TO
3123216628_MixA3	X17403.1	142140	C	T	PASS	1527	1155	367	0.24	UL97	synonymous_variant	c.1657C>T	p.Leu553Leu	p.L553L	clairs_TO
3123216628_MixA3	X17403.1	142154	T	C	PASS	2204	527	1668	0.76	UL97	synonymous_variant	c.1671T>C	p.Gly557Gly	p.G557G	clairs_TO
3123216628_MixA3	X17403.1	142277	T	C	PASS	1341	0	1320	0.98	UL97	synonymous_variant	c.1794T>C	p.Gly598Gly	p.G598G	clairs_TO
3123216628_MixA3	X17403.1	142292	C	T	PASS	2253	419	1774	0.79	UL97	synonymous_variant	c.1809C>T	p.Cys603Cys	p.C603C	clairs_TO
3123216628_MixA3	X17403.1	142352	C	G	PASS	2317	1776	351	0.15	UL97	synonymous_variant	c.1869C>G	p.Gly623Gly	p.G623G	clairs_TO
3123216628_MixA3	X17403.1	142385	G	A	PASS	2281	1793	455	0.2	UL97	synonymous_variant	c.1902G>A	p.Leu634Leu	p.L634L	clairs_TO
3123216628_MixA3	X17403.1	142547	C	T	PASS	2255	599	1645	0.73	UL97	synonymous_variant	c.2064C>T	p.Thr688Thr	p.T688T	clairs_TO
3123216628_MixA3	X17403.1	142589	C	T	PASS	2168	1610	546	0.25	UL97	synonymous_variant	c.2106C>T	p.Arg702Arg	p.R702R	clairs_TO
3123216628_MixA3	X17403.1	142633	T	C	PASS	2215	1598	519	0.23	UL89	upstream_gene_variant	c.-4244A>G	.	.	clairs_TO
3123216628_MixA3	X17403.1	142646	A	G	PASS	1449	7	1425	0.98	UL89	upstream_gene_variant	c.-4257T>C	.	.	clairs_TO
